# Supplementary material for: Feasibility and outcomes of a multi-function mobile health approach for the schizophrenia spectrum: App4Independence (A4i)
Source: PLoS One. 2019 Jul 15;14(7):e0219491. doi: 10.1371/journal.pone.0219491 (PMC6629069; doi:10.1371/journal.pone.0219491)
Supplement: S1 Table — (XLSX) [file pone.0219491.s001.xlsx]

## Sheet: A4i Data Open Access
Participant	BSIpreScorePsych	BSIpreScoreSoma	BSIpreScoreDep	BSIpreScoreHost	BSIpreScorePhob	BSIpreOCD	BSIpreAnx	BSIprePara	BSIpreIntSens	PROMpreScore	BARSpreScore	BSIpostPSych	BSIpostSoma	BSIpostDep	BSIpostHost	BSIpostPhob	BSIpostOCD	BSIpostAnx	BSIpostPara	BSIpostIntSense	BSIprepostPsych	BSIprepostSoma	BSIprepostDepr	BSIprepostHost	BSIprepostPhobia	BSIprepostOCD	BSIprepostAnx	BSIprepostParan	BSIprepostIntSens	BARSpostScore	BARSmonthlyPostMiss	BARSmonthlyPostLess	BARSprepostScorediff	PROMpost	PROMprepostdiff	PAUR1	PAUR2	PAUR3	PAUR4	PAUR5	PAUR6	PAUR7	PAUR8	PAUR9	PAUR10	PAUR11	PAUR12	PAUR13	PAUR14
20	0	7	0	1	0	7	4	3	0	8.25	95	0	3	0	0	0	2	1	3	0	0	-4	0	-1	0	-5	-3	0	0	75	7	0	-20	9.25	1	2	2	2	2	2	1	2	2	2	2	2	2	2	1
21	0	0	0	0	0	0	0	0	0	7.75	100	0	0	0	0	0	0	0	0	0	0	0	0	0	0	0	0	0	0	99	1	0	-1	8	0.25	1	2	2	2	1	0	2	1	1	2	1	1	2	1
22	6	8	5	0	0	15	7	1	9	6.25	100	5	12	7	0	2	10	8	0	6	-1	4	2	0	2	-5	1	-1	-3	100	0	0	0	7	0.75	2	2	2	2	2	2	2	2	2	2	2	2	2	0
23	8	10	11	4	8	11	9	9	6	5.75	90	3	3	4	3	5	6	5	4	3	-5	-7	-7	-1	-3	-5	-4	-5	-3	95	2	0	5	8	2.25	2	1	1	1	2	2	1	1	1	1	2	1	1	1
24	2	0	3	0	2	8	2	6	1	8.25	100	4	0	2	0	3	13	4	2	0	2	0	-1	0	1	5	2	-4	-1	100	0	0	0	9	0.75	0	0	2	0	0	0	0	0	2	0	2	2	2	2
26	3	1	5	2	3	8	3	4	10	5.5	100	7	4	8	2	6	11	4	8	12	4	3	3	0	3	3	1	4	2	100	0	0	0	6	0.5	1	2	2	2	1	2	1	2	2	1	2	2	2	2
27	2	1	3	2	2	5	2	2	1	9	95	0	0	0	0	0	4	2	1	0	-2	-1	-3	-2	-2	-1	0	-1	-1	100	0	0	5	9	0	2	2	2	1	2	2	1	2	2	2	2	2	1	2
28	2	2	1	1	2	4	2	2	2	9	100	1	0	0	0	0	4	0	1	0	-1	-2	-1	-1	-2	0	-2	-1	-2	100	0	0	0	8.75	-0.25	2	1	2	2	2	2	1	2	2	1	2	2	2	2
29	7	13	18	7	13	11	15	11	8	5.5	100	12	18	14	6	15	12	14	12	13	5	5	-4	-1	2	1	-1	1	5	100	0	0	0	6	0.5	2	2	2	2	1	2	2	1	0	2	2	1	2	1
6	3	1	9	0	0	2	0	2	3	8	99	0	0	2	0	0	3	0	3	1	-3	-1	-7	0	0	1	0	-1	-2	100	0	0	5	7.75	-0.25	0	2	2	2	2	2	2	2	2	2	2	2	2	2
7	9	4	7	2	3	7	4	4	5	6.25	100	5	2	5	1	4	6	6	3	4	-4	-2	-2	-1	1	-1	2	-1	-1	100	0	0	0	7.25	1	2	1	2	2	1	2	1	2	1	2	2	2	1	1
8	16	12	17	6	7	15	13	7	10	5.25	95	14	15	15	10	6	16	14	8	9	-2	3	-2	4	-1	1	1	1	-1	95	3	0	0	6	0.75	1	2	2	2	2	2	2	2	2	2	2	2	2	2
9	2	1	1	0	4	3	0	0	1	8.5	100	0	2	2	0	2	1	1	0	0	-2	1	-1	0	-2	-2	1	0	1	99	1	0	0	7	-1.5	2	2	2	2	2	1	2	2	2	2	2	2	2	2
10	1	6	7	1	1	14	3	6	0	8.75	95	0	0	0	0	0	0	1	0	0	-1	-6	-7	-1	-1	-14	-2	-6	0	95	2	0	0	10	1.25	2	1	0	1	2	2	1	0	1	1	0	1	0	1
11	12	8	13	5	7	16	8	9	10	4	90	6	2	9	4	6	10	7	6	8	-6	-6	-4	-1	-1	-6	-1	-3	-2	90	0	0	0	4.5	0.5	1	2	1	2	2	2	2	2	1	2	2	2	2	1
12	0	0	0	0	0	0	0	0	0	7.75	100	0	0	1	0	0	8	1	3	0	0	0	1	0	0	8	1	3	0	100	0	0	0	8	0.25	1	2	2	1	2	2	2	2	2	2	2	2	2	2
13	14	0	0	0	0	4	0	0	3	9.75	100	11	0	0	0	0	4	0	0	0	-3	0	0	0	0	0	0	0	-3	100	0	0	0	9.25	-0.5	0	2	2	2	2	2	2	2	1	2	2	2	2	2
14	1	4	0	3	2	4	5	2	1	7.5	100	1	6	0	1	0	3	5	2	2	0	2	0	-2	-2	-1	0	0	-1	100	0	0	0	7	-0.5	1	2	2	2	2	1	2	2	2	2	2	2	2	2
15	15	16	14	4	9	8	9	15	8	6.5	100	13	21	11	6	14	6	15	13	11	-2	5	-3	-2	5	-2	6	-2	3	100	7	0	-25	7.75	1.25	1	2	1	1	0	1	2	0	0	1	1	1	1	0
16	9	6	14	5	3	9	3	9	5	6	#NULL!	7	2	8	4	1	4	1	5	2	-2	-4	-6	-1	-2	-5	-2	-4	-3	#NULL!	#NULL!	#NULL!	#NULL!	7	1	2	2	2	2	2	1	2	2	2	2	2	2	2	1
17	8	8	8	1	2	13	6	2	4	4.25	95	10	10	9	0	1	18	5	3	7	2	2	1	-1	-1	5	-1	1	3	95	1	0	0	4	-0.25	2	2	2	2	2	1	2	2	2	2	2	2	2	2
18	5	7	2	2	6	11	3	6	7	7.5	100	5	10	7	1	7	7	2	6	6	0	3	5	-1	1	-4	-1	0	-1	100	0	0	0	7.25	-0.25	1	2	0	0	1	1	1	0	1	1	2	1	0	1
19	6	4	12	0	6	8	11	2	4	4.75	100	7	1	8	0	5	6	5	1	1	1	-3	-4	0	-1	-2	-6	-1	-3	100	0	0	0	5	0.25	1	2	2	2	2	2	2	2	2	2	2	2	2	2
30	1	2	1	0	0	1	0	1	0	6.5	100	1	0	1	1	1	0	1	2	1	0	-2	0	1	1	-1	1	1	1	100	0	0	0	6.25	-0.25	2	0	1	1	1	1	1	2	1	0	2	1	1	1
31	4	4	3	4	3	6	5	8	5	7.25	100	2	3	0	1	0	2	0	6	3	-2	-1	-3	-3	-3	-4	-5	-2	-2	100	0	0	0	6.5	-0.75	2	2	2	0	2	2	2	2	2	2	2	2	2	2
32	9	5	15	8	7	17	11	14	10	7.5	99	2	0	1	4	3	9	1	6	6	-7	-5	-14	-4	-4	-8	-10	-8	-4	100	0	0	1	10	2.5	2	2	2	2	2	2	2	2	2	2	2	2	2	1
33	2	3	7	2	4	3	1	2	2	8	100	3	0	2	1	3	1	5	3	5	1	-3	-5	-1	-1	-2	4	1	3	100	0	0	0	8.75	0.75	2	1	2	2	2	2	2	2	2	2	2	2	2	2
34	15	16	9	5	13	14	15	9	9	4.25	100	10	11	4	7	8	13	17	10	8	-5	-5	-5	2	-5	-1	2	1	-1	#NULL!	#NULL!	#NULL!	#NULL!	6	1.75	0	2	2	2	2	2	2	0	2	2	2	2	2	0
35	4	7	12	2	3	7	5	0	1	9.25	100	2	8	5	3	2	7	12	0	2	-2	1	-7	1	-1	0	7	0	1	100	0	0	0	9.25	0	2	0	0	0	0	0	1	1	0	0	0	2	2	2
36	12	7	15	6	18	16	12	16	16	6	95	9	1	9	4	9	8	10	10	11	-3	-6	-6	-2	-9	-8	-2	-6	-5	100	0	0	5	7	1	1	2	2	2	1	1	2	0	1	2	1	2	2	2
37	0	1	0	1	0	2	0	9	0	9	100	0	2	0	0	0	6	1	3	0	0	1	0	-1	0	4	1	-6	0	100	0	0	0	8.75	-0.25	2	2	2	2	1	2	2	2	2	1	2	2	2	1
38	5	0	1	1	1	4	0	2	4	7	100	5	0	1	1	1	4	0	2	4	0	0	0	0	0	0	0	0	0	100	0	0	0	6.5	-0.5	1	1	1	1	1	0	2	2	2	2	0	2	2	2
39	2	1	0	0	0	2	1	0	1	9.5	98	0	3	0	0	0	1	2	0	0	-2	2	0	0	0	-1	1	0	-1	100	0	0	2	10	0.5	1	1	2	2	1	2	2	2	2	0	2	2	2	2
40	4	5	7	4	3	13	7	4	8	7	100	4	5	7	4	4	13	8	3	8	0	0	0	0	1	0	1	-1	0	100	0	0	0	8	1	2	2	1	1	2	2	2	2	2	2	2	2	2	2
41	3	2	4	0	3	7	2	4	4	5.5	90	4	3	4	0	2	4	1	2	1	1	1	0	0	-1	-3	-1	-2	-3	95	3	0	5	5	-0.5	1	2	2	2	2	2	2	2	1	2	2	2	2	2
42	5	10	5	5	4	10	10	12	3	9.25	100	0	1	0	0	0	3	1	4	1	-5	-9	-5	-5	-4	-7	-9	-8	-2	100	0	0	0	10	0.75	2	2	2	2	1	2	2	2	2	2	2	2	2	2
43	3	4	12	1	5	16	3	5	6	5.25	100	10	7	15	4	2	13	8	6	5	7	3	3	3	-3	-3	5	1	-1	100	0	0	0	5	-0.25	1	2	2	2	2	2	2	2	2	2	2	2	2	1
45	3	2	5	7	4	11	6	1	2	9.75	100	2	8	2	7	1	4	8	0	2	-1	6	-3	0	-3	-7	2	-1	0	100	0	0	0	7.25	-2.5	1	2	2	2	1	0	2	2	1	2	2	2	2	1
[truncated: 20 more columns]
