# Supplementary material for: Feasibility and outcomes of a multi-function mobile health approach for the schizophrenia spectrum: App4Independence (A4i)
Source: PLoS One. 2019 Jul 15;14(7):e0219491. doi: 10.1371/journal.pone.0219491 (PMC6629069; doi:10.1371/journal.pone.0219491)
Supplement: S2 Table — (XLSX) [file pone.0219491.s002.xlsx]

## Sheet: Sheet1
Participant	1. In your own words, tell us what you think the point of the app is. Why would someone want to use it?	2. The look and feel. What did you think about the design of the app? (e.g. tell us what you thought about the alyout,c olour scheme, graphics, menus or notifications)	3. What wwere your favourite features of the app?	4 - What were the most pointless features of the app?	5 - If you were designing this app for you what woul dyou change? What would you get rid of and what would you add?	6. If this app was available today in the App/Play store for free would you download it?	7. What would this app have to do in order for you to use it for a long time?
30	medication reminders for helping keep a schedule	interesting design, layout was OK easy to navigate, a choice of colour would be nice. Menus weren't that easy to navigate.	Medication reminder and feed content, although could not describe favourite feed content	N/A	More feed content, messaging between people usign the app	Yes	Add a messenger service to connect app users directly
6	to find useful info in the feed, receive reminders, make notes for next dr. appt	ok, nice colours, attractive graphics, menus not confusing	save info in the feed, make notes for my dr.	how is a4i doing (thumbs down), want to be able to make written coments about the app, possibly using the bug report section	add a journal/diary/to do list, etc. display graph of mental health % vs time from daily checking	no	have better info in the feed tailored to other mental health topics that are frequently concurrent with scz like depression, anxiety, etc. display own feed submissions - find it easier to find them.
7	to assist in managing their mental health care	bold and clear	pill reminders and voice recorder - helped sort out what I was hearing was hallucination vs real	nots for my doc (I use a notes app already)	separate the feed into patient stories, resources, and inspiration. Get rid of notes to doc.	yes	continue to be relevant to my care.
8	help the user manage and track their symptoms better with the different functions of the app. Someone with the targeted issues the app provides info for may want to use it to track symptoms, medication, etc. rather than different apps. Tailored functions for scz in teh app are good.	clean, stuck with a simple colour palette, too bright to look at at night. Have one space for the functions up front so everything is easier to find. Notifications could use more customization in the written content.	Notifications, dr. notes, and tomorrow/today/pills in the feed	n/a	change the checkins to be recorded to twice a day to capture a change over the course of the day.	yes	add more customiation and freedom for notification and doctor's notes. Storage for coping stuff is also good.
9	it helps manage your systems via health and wellness	I would change some of the layout, i.e. wording, menu as mentioned in the phone conversations	reminders and notes to doctor	change the feed functionality, want it sorted by date and able to search by date. Also improve interactivity - maybe send questionnaires for involvement?	add a visual recognition feature for visual hallucinations, take a picture and see if the hallucination is real	yes	continue modifying app over time to make it feel new on a regular basis.
10	to help people with mental health problems better organize their lives	colour scheme and graphics are real good. So are notifications however the menus need some work. It should be shiny and pretty, and it feels clunky when being used. Want the option to change visual settings. The toolkit was hard to use - the functions weren't obvious enough, looks bland.	medication reminder, feed helpful/friendliness, notes to doc	appointment reminders - uses a calendar for this. Doesn’t like using feed - its nice to get motivational messages but want an avatar/name for each user. Content was ok.	accessibility and ease of use would be different - like in toolkit - the organization of the icons I sa bit weird re: size and proportions, help videos are bland,	yes. Big time! This app can change lives	be easier to use - be able to toggle pills on and off if you take them at other times than when you get your reminder, sort them by time of day or time stamp them in the pill checker.
11	manage prescriptions and medication use and schedule appointments	the background and interface was slightly plain, boring, seemed slightly archaic. Notifications were appropriate. Not nescsasarily attractive, or drew my attention, at first glance. Colour scheme lacked creativity.	posts from forums, daily reminders	N/A	improve community outreach and interactivity - get more people on it at the same time, categorize quotes and posts - be able to sort feed content by category. Add drug side effects, lived experiences, video content, blogs, meet up groups in the area.	yes if it were my only option, it seems necessary	maybe a token reward syste m, points earned or micro games within the app e.g. similar to games offered in psychotherapy or rehabilitation classes. Leaderboard style rewards, more points = access to fun stuff
12	To put in a better mood, express how you feel or share stuff with other people	looked pretty basic but was easy to use	the feed	n/a	it could be more interactive - with other users, using an anonymous handle for posting, maybe include a messaging style componenet to the app in the context of feed approval to keep it safe and anonymous	yes	know the other people using the app, but not make it too personal. Would like to be able to follow someone's posts.
13	to help people, want to use it to access help it provides	everythign was good	the feed	no pointless features	change: shorten reminder sentences to fit better on the banner notifications, add noises to banner reminders, ability to comment on the feed,	no	not interested in this type of app
14	centralized calendar/notebook for medical needs	simple and effective, maybe change folder screen a bit, more colour, less chunky design, better layout and overal design refinement	rate "how I feel" out of 100 in the morning	feed, does not like format, would like more informational content, links to CBT, catalog of info	more direct links to mental health content	possibly, feel more comfortable putting medical information into the app - privacy	be able to connect directly with your dcotor through the notes
15	redefine daily thoughts, people want to feel mentally healthy so they would make use of this application	colour scheme is terrible. I hate purple. It should be orange. Menus should be horizontal at the top (i.e. bug report)	the feed and reminders	note sto doctor, the sound checker could use some onboard noise cancellation, saving feed content to toolkit	add a real profile picture to posts on the feed - the empty circle profile picture is rotten, be able to share notes to doc directly with doc ahead of meeting time, wants an acknowledgement that someone has looked at the notes. Wants option for handle/no handle as desired for anonymity	yes	have a regular personalized feed - be able to get feddback from other users. Be able to share feed content elsewhere.
16	an app for people in recovery from mental illness. Someone would want to use it if they are in treatment for mental illness and regularly use a smartphone	I think the design is visually pleasing and the notifications are not excessive. Some minor refinements and the app would be excellent design wise.Looks a it dull, has a very flat appearance	reminders and toolkit	the ambient sound recorder did not work at all for me	I would not get rid of anything for the most part, iw ould creat an option to have the users account be public or anonymous	yes	operate slightly faster, add CBT exercises with fillable or other forms, or at least provide links to them
17	the point of the app is to help with independence. This app will come especially handy for people at the onset of schizophrenia who are confused	the design is very simple and basic in the sense it is easy to use. Everything is clean and easy to understand	my favourite features of the app were the feed because I like to read and share and the other is 'notes to my doc' which is very helpful - enjoyed how many likes they got on postings	there were no pointless features	but an accent on the community that uses the app - woud like to be able to post video content from users	yes	improve to accompany people with a scz diagnosis through different stages of diseases from really sick to high functioning. Might be worthwhile being able to change opents/content based on how sick a person is, maybe in conjunction with a healthcare provider.
18	the point is to be easily reminded when the next time is to take med. With the other appointment reminder the app has easy and useful quotes that help	I didn’t like the colours and the name is kind of awkward. I like the short name though	the list of appointments and the quotes in the feed	the name in itself and the reminder where I should check but I couldn’t (unclear how to respond to did you take your medication today)	I would change the colour and give it a fun name, and make it easier to make a note of whether youd taken your medication or not. Also to speed up the toolkit loading time, and put content in the a4i folder, also to be able to export saved files of content to elsewhere	I guess so	change the colour and make it easier to indicate whether or not I had taken meds
19	reminders for medications, feeling of online community	fine. Prefer something other to purple. Looks like basic graphic design, could get a noise along with the banner reminders	scheduling reminderes, the feed with both a4i and user content	sound checker - no symptoms, content saving feature not useful as no good content to save	add: doctor having access to notes, anonymous forum for users to access	yes	for doctor to have access to both notes and daily checkin results.
20	to help people with mental health problems to better themselves and lessen their symptoms. Use it to regulate medication schedule and share info with otehrs with similar mental health problems	design was pretty good, the layout could function more smoothly. Button placement could be better, you could change popups when you hit certain buttons. You could improve the flow and predictability of the app, like switching back and forth you could get popups instead of stuff embeedded in the page. The toolkit back button goes to the feed, not back to the toolkit. The toolkit seems a little blu…	medication reminder, feed helpful/friendliness, notes to doc,	label diagrams in goals more accurately for each individual, include a reports section in the tutorials, increase the amount of time shown in the daily checkin report	layout of the toolkit - it sucks, modularize setup so users can pick and choose features based on needs. Wouldn’t get rid of or add anything	yes	help you keep on top of your medication, use stats in reports to help propel user into keeping on top of goals and medication taking.
21	for support managing mental illness	it was fine the way it was	the feed, seeing other peoples thoughts and coping mechanisms	the sound detector - it did not work	I would get rid of the anonymity, and the filter	most likely	more users, make it more reddit style (can follow users, and be able to engage in chats and comments and reach out to talk to people)
22	to help symptoms of schizophrenia disorder/psychosis and create a community for people living with psychosis. People would want to use it to interact with like minded people and for medication reminders	the avatars were good, but having a chance to change the colour scheme would be good. Could also use more pictures/less words (in the feed). Navigation through the app was easy enough, but reminders - especially banner reminderse - could use some red or some noise to draw attention to them	feed - being able to post/having stuff liked by other users, information was useful. Easy to post stuff to it. Want avatars - create your own avatar would be nice, want to be able to respond to posts. Checkins - liked the quotes at checkin, charts for	reminders for appointments - change the language to show that the meetnig is x days or x hours away from when reminder is received. Voice recorder (did not have sx), reminders - because not working properly - get some noises in there to make them more obvious, need more persistent reminders.	make more colourful, be able to choose a colour scheme. Have more material on the feed, including personal stories shared. Get reminders to work properly - have an alarm and follow up reminders. Want to be able to check off medication after you take it, get a reminder every 5 min until you click yes to taking it like the MediSafe app	yes	users to feel like they're helping other people, submitting personal stories and stratgoes for helping people coping with psychosis. Better colour, working medication remidneres, more feed content.
23	point - help determine whats real/not real in certain moments, help to pull back into a safe mode, help focus into something if you're having thought racing, to help dissipate feelings while on the go.. Helps you get grounded. What to use? To be on track with medication, to have overal canvas to play on. Helps with different functions available, liked checkins for reflection and reports for keepi…	some of the app - I didn’t understand how to use it, and the help files were hard to find. The design was well put together, I wish it had a different feed topics, including videos explaining what the different symptoms are and how to cope with them. The colour scheme was ok but it would be nice to choose your own colour scheme. the nofications were blocked (so user did not receive them on time, …	feed - seeing the different things people were putting out there. The feed felt like it needed moderating - it felt saturated at times.	n/a	daily checkin - number the slider so you know what % you're submitting, would make the app more hands on - can put a drawing application in it, maybe take a pic and draw on it and post it on the feed, use different apps to make images to submit. Have a multiple choice questionnaire to keep on track with wellbeing. Maybe include a push button division for different types of affirmations	yes, if it's the same as during the study	make it more interactive, chose how many different checkins and what type you'd want to get during the day, get some kind of positive reinforcement interaction.
24	point - for people with scz to help manage meds and reminders. Why use? It’s a good app, you get a sense of what's going on in the community, for medication reminders, the sound detector is useful for figuring out what's real.	layout and colour scheme were good, the app was easy to navigate. Might be easier if there were a one page layout so you could see all or most of the options up front so you don't forget they're there. It would be nice to have images instead of words for each separate function, and to choose a modifiable avatar for posting. Notifications - they were ok but for the 1day /2hr/15min bit it would be …	toolkit sound detector, feed content was useful, reminders helped me keep on top of my medication	n/a	would like a real time chat with others - it could be moderated and sort of a message board style thing (I guess that wouldn't be real time).	yes	remind me to take medication, and it was doing a good enough job of that.
26	the app supports my wellbeing, helps me have peace of mind and staying on track to be well	I thought the design felt "old school" and the colour scheme wasn't too appealing. It could use brighter colours and a personalized colour scheme. The design of the toolkit buttons and font could be nicer	the feed - feeling connected to a community and reading and saving posts, use of the sound detector	I thought my personal notes should be open, not just specifically for a doctor - maybe rename what this section is. Maybe add a journaling function or a note pad for notes	the design. Would add more positive affirmations and links to addictions support. Be able to access reports while offline. Make sure the pills function coordinates with yes answer to have you taken your medication.	Sure	have more regularly updated info about helpful resources online and in my community, and in the world. E.g. progress place info, workman arts, other mental health support resources, how to navigate the healthcare system, social groups and events, crisis lines etc as A4i preloaded tools available at all times, not just when you're online. Make it easier to use when only on wifi - so be able to cac…
27	point - help you remember your appointments and wellness kit to help focus on wellness more. Use - everyone is different - to have an extra item to help you with what you need to do on a day to day basis including medication reminders, appointment reminders, questions for doctor, wellness kit to keep your wellness goals and help work towards that.	colour was cheerful - good, layout was tough to learn and confusing. Things are burried in tabs/layers. Graphics were ok, modern enough. Menus were ok but took a bit of time to learn them though. Still tough to navigate, harder than they should be. notifications wlooked good and were easy to understand.	feed - posted 3 things, enjoyed seeing things posted by other users. Sound detector didn’t work (v. 5.1.1. android), reminders were helpful, and used notes to doc for appointments.	the sound recorder - it didn’t work and I didn't have that symptom	make it more easily navigable - maybe make each function a different colour. It would be easier if all the major functions were on a front splash page to see them all. I would add an exercise challenge or program with daily asks for progress. I'd get rid of the sound recorder, or set it so you could be able to choose what functions you want when you set up the app.	yes	make it easier to navigate, really only used it when I got reminders/or daily checkins.
28	to help manage the symptoms of schizophrenia and manage psychosis in general	easy to read, would be nice to be customizable for colours/themes. The graphics were ok, layout was ok, notifications and menus looked ok	voice recorder	notes to doctor - use notes app already for this, would want it to be a chat style function to have the doctor comment on questions. If the doctor had access to notes via a dashboard share	I would get rid of the notes feature and add a physician chat	yes	post lots of good content - user and otherwise. Could add city events, free events, memes for mood improvement, resources for yoga and meditation, promotions and other things for positive health stuff like fitness classes.
29	mainly its used to dissuade the feelings of hopelessness or the negative symptoms of mental illness. To identify the sources of hopelessness too	it was alright. I suppose different colours or more guided toolkit would be better. Layout was good but the toolkit is tough to access by a mental map, so it's tough to locate navigate, it would be better if the toolkit items were on top. It would be nice to be able to select from a variety of themse for colour choices/customization. the menu was also hiddden - it would be easier to find things u…	The feed, the notes to the doctor. Even though I was disuaded by the idea at first.	the tucked awaay features like the articles in the toolkit. Would rather see testaments from other participants, metnal health patients, psychology related articles. Would like to see current news for mental health in feed.	tips for a status update, make or do something with the toolkit like what to submit to the feed (tutorial) or make saving your own content more obvious. Rename the wellness tool to more indicative of saving feed content.	yes	Dynamic content. Reminders to keep track of medication.
45	To use as a reminder for medications and appointments while getting motivational reminders through the day	I found it intuitive, the colours were soothing - change when check in notifcation rather than stock time as schedule changes	medication reminders - set up well at right time	sound detector - was not needed in my case	I'd add a journal function and have the links more readily available	ye	have a journal function and working links
43	To make their life easier and better	practical, although I like the idea of choosing my own colour scheme	feeds to doctors notes - used when went to see doctor, found useful	reports	add a forum for medication side effects	yes	a way to connect with others - if forum format, moderated is ok
42	The point of this app is to reflect on life and organize your daily routine. Someone would want to use it to have a more simple, stress free life	this app is a great app because it is simple to use and you can take it for what it is. Notifications help a lot, especially for someone who wants to be more independent - layout easy to use, simple, what you see you set yourself, userfriendly	my favourite feature in the app is loading the calendar with events, knowing I will be able to attend these events with the reminders given. I also liked the feed, it is interesting seeing what people post	I am not a big fan of the voice listener function. I believe people will not use the app if they are having an episode	I would add a video of the day that users send in and the administrator of the app chooses the best one sent and posts it - competition is fun!	Yes, it is a great app to use when there is free time and when you have appointments, medication dates or times or any other reminders someone would typically forget about	It would be cool if this app was a unversal app where it had all of the other functions the average phone had like 'flash light' or 'compass' and have it as the only app on the phone to make the phone more simple
44	The app is very easy to use, I believe it helps people to remember things such as when to take your pills, when to get that phone call planned and all meetings	It is very simple the colour and designs all easy to understand. Layout easy to navigate. Colour - would like to choose from preset colour palette. Graphics fine. Menus simple but could be more organized and have more features. Notifications ok but didnt get them for final meeting until time of meeting	Reminders and the feed	the toolkit - would prefer splashscreen at login for different app options, too flat esp if buried	first I would indicate that appointment reminder should be more easy to managed where the reminder will make a sound letting you know when the reminder or appt. I will get rid of the pop up windows - re goals and medication - ignored because didn’t know what it was	Yes	Organize my itinerary - reminders with a noise - needs this to be more upfront
40	The app is an interactive tool that helps someone manage and control their illness needs. Someone would want to use it as a way to do just what; manage symptoms of an illness or various other related needs.	I thought the layout was nice;modern, taseful and aesthetically pleasing. It drew me to the app. Would like a variety of re-selected of selected colour formats. Graphics - ok. Menus - easy to navigate. Notifcations - they were fine, could be more vibrant to showcase alert	I liked the feed and specifically posting 'inspirational quotes'. I posted multiple times throughout the process.	I thought that the sound checker was a pretty pointless application that did not seem to work very well when I attempted to use it once	I would get rid of the sound checker and I would add pop ups that are optional to users that showcase portions of the feed; letting segments of users quotes and variouso ther writings to be seen on smart phones automatically	yes	This app would have to really help me organize myself and manage my bipolar disorder symptoms effectively for me to use it long term, and I believe it has the potential to do this.. Integrate fitness inspiration, nutrition calculator, meal planning and recipes
33	to act as a tool for those who live with a mental illness. To create a sharing community where people can share idea. Someone would want to use the app to get support and access to useful tools.	I think that the design of the app is well put together althought I think it would be better if one could customize their profile. Eg colours, more accessible options and features, themes, graphics - wanted better, to look more modern. Menu - forgot it was there, needs to be more upfront. Notification - good but wont scale for mood check in, eg mood tracker	the feed, the goal reminders, the medication reminders, the checklists	none	I would add a number scale to goal and wellness check in, replys to posts	yes	work properly - pppt kept getting locked out of the app
34	A safe space online app based community platform where psychosis can be met with care and empathy	parts were under developed sych as knowing character counts in posts, image cropping, the colours were odd to be together (purple, light organe and brown), not unusable but I would consult a colour chart for better hues. Would like option to choose own colours and from colour theme, layout not great toolkits, bus reports - forgot about that, graphics seperate between posts on feed.	hearing what people felt like sharing. Main news feed - fact of feel is community based.	as it is, the sound detector doesn’t do anything awesome. Pushed further I would like but now its pointless. Would there be a better way to show this - colours, frequency, other combination of stuff	I would like to talk to othr users, this can come from comments, messaging or voice chats. Acceptable - IM, repost feature, public messages, community, blocking feature, permission basis for contacting users	Probably not - too glitchy, under developed, seems like a calendar and random throw ins. It would be better if more people contributed to the feed	be a safe space for psychosis community to talk - maintain safe space, discord = good
35	I think a medication reminder. Some people arent good at remembering multiple medication times	They are somewhat basic, no bells and whistles, Colour - ok. Graphics - wants it to look more modern, looks basic. Menu - easy to navigate. Notification - annoying, got meeting reimnders two days before meeting twice, meeting reimnder disappeared before meeting occured. Toolkit - dysfunctional	I liked the feeds. Good information appeared on it - stuff to understand disease/clinical stuff, liked being able to trust what infor is being posted, likes the credibility	Someo f the items in the toolkit I did not utilize but could see some of them becoming more important. Toolkit - notes, not really the sound checker, broken links, reports but basic and not accurate based on report	I did not find it easy to change appointments or reminders so used my regular calendar - reoccuring appointments, slow to set up app, hard to change things	yes	It would have to be responsive to my needs - wants to have it show bugs and get a response back from developer, wants tech support available, reminders are to set up
36	Its to allow those with mental illnesses particularly psychosis and schizophrenia related to feel at ease and have control over their lives along with creating a support system that is sort of lacking in the mainstream	very outdated but easy to use. Notifications need to be stronger - colour, pick and choose colour scheme - in how I am aware of them. Should all be accessible via one page.	Notifications and community statuses with interesting links on information and outside sources	Cant remember but there were some I didn’t use much - sound detection as doesn’t have symptoms, A4i content didn’t use as forgot about it, wellness tool not much to share, used notes and todos, no reminders or check ing	add more interaction features to the community portion. Message borad is reddit forum. Have desktop option for feed	maybe, with more updates - reminders, colours, community	interactivity with other users
37	to manage ones schedule to have a fellow out there to stave off loneliness	it was easy to use; the layout is not confusing. The colour scheme was not jarring to the eye. Layout - easy to use and navigate, colour scheme - ok, might be nice to be able to adjust it, menus easy to navigate	the live feed and relaxation sounds music	it was all fairly useful, I don’t think there was anything out of place	I don’t know - improve less bugs	yes	nothing. It’s a kind of facebook and is easy to navigate so that’s good. But being able to talk to someone in the same place as myself and not worrying about others reactions. Its safer.
38	to help track and manage symptoms of psychosis	I thought that aside from the bugs which I have reported, the look and feel was intuitive and pleasing to the senses. Though I dislike the sounds - can confuse them for hallucinations	the mood/goal/mental healthtracking	I think everything had a point. I didn’t use the 'content' because I dislike guided meditation	create a link to the 'voice memos' app in the sound detector. It has a better waveform visualizes and allows sound playback to see if a hallucination is real or not. More dialgue/replies/comments in the feed. Make it a real community	I would but I'd abandon it if bugs persisted	have a web interface so that I could more easily see trends and analyse over time - show graphs longer, be able to zoom in, make data downloadable, tools for data analysis, be able to define goals over time
39	to have people with symptoms of schizophrenia to manage their symptoms when theyre unable to access services that would help their symptoms. Sound detection - management of perception of symptoms. Reminders - medication for forgetful people. Feeds - sharing issues in safe space/anonymity	look/feel modern but not with necessary features. Layout - liked it, easy to find stuff in it. Colour - good, maybe to change colour scheme. Graphics - high resolution enough. Menus - confusing sometimes, to figure out what you want to do and how to do it. Splash page - all f/u would be easier. notification - liked sound of reminders	feed - anonymous way to discuss issues in a good tone, can post dark tone, talk about how you feel, give opinion. Reminders is good. Sound detector - has helped figure this out in the past	wellness tool - nothing there - forgot aboyt being able to save feed stuff, would like to auto save if feed item is liked	change - put everything on feed - reminders, sound detectors, wants to see all apps rolled into one. Remove - nothing, bug features. Add - connectivity and other social media apps, being able to cross post	yes - very useful and has its place	feed/sound detector/reminders. Wants it to feel more positive
31	the point of a4i is an app to help manage symptoms and to help you be more independent. Helpful for reminders for appointments and meds. Sound checkers would help with symptoms. Medication stuff helped when I remembered to use it.	the layout was fine, I would have liked to be ableto have a custom colour scheme. Toolkit layout ok, feed layout a bit plain, reminder in calendar view. Graphics - logo and avatars good. Menu - easy to use. Notifcations were helpful.	the wellness section of the toolkit, the medication sounds. Some did not work in a4i content	the 'coming soon' section because I couldn’t use it	I would make the colour scheme customizable. I would make it so you could use the app offline - want to cache responses to med reminders when offline and other features.	yes	the app would keep having to have reminders for me. Daily check ins - report good, progression over time. Goal question sometimes get double reminder 1-2x/week. Want some direction. Scale of questions. Would like calendar, step counter - preferred bundled vs alternate app. reminders etc content offline. live chat for crisis with support worker, links to local services
32	to give hope. Something to do. To help with symptoms such as hearing voices.	simple and I like it. Menus - simple and ok. Notifcation - didn’t like the texts, maybe make that optional. Layout - would rather see all app options in a loading splash page. Colour scheme - would prefe the ability to choose own colour scheme. Graphics - doesnt look fancy, kind boring, could use some animations. would like autoplay, start and stop of videos as you scroll past. toolkit - doesnt l…	the feed - content, peoples photos, reminders, a4i kindness quotes, affirmational stuff - saved lots of stuff. Mood checkin quotes were good	nothing. Only text messages, texts scared her because its like someone monitoring her	I think reminders were great, but at times annoying. Eliciting the reminders needs to be simpler. Don’t like using FAQs. May onscreen Faqs for help?	definitely	allow me to comment below feed items, even if moderator or chain of comments would be nice
